# Supplementary material for: Ginsenoside Rh2 Induces HeLa Apoptosis through Upregulating Endoplasmic Reticulum Stress-Related and Downstream Apoptotic Gene Expression
Source: Molecules. 2022 Nov 14;27(22):7865. doi: 10.3390/molecules27227865 (PMC9699401; doi:10.3390/molecules27227865)
Supplement: Supplementary file 1 [file molecules-27-07865-s001.zip › Table S1.xlsx]

## Sheet: 工作表 1 - TableS1_dtu_result
TableS1_dtu_result
iso_ref	gene_ref	isoform_id	gene_id	condition_1	condition_2	gene_name	gene_biotype	iso_biotype	gene_overall_mean	gene_value_1	gene_value_2	gene_stderr_1	gene_stderr_2	gene_log2_fold_change	gene_q_value	iso_overall_mean	iso_value_1	iso_value_2	iso_stderr_1	iso_stderr_2	iso_log2_fold_change	iso_q_value	IF_overall	IF1	IF2	dIF	isoform_switch_q_value	gene_switch_q_value	PTC
isoComp_00001423	geneComp_00000186	ENST00000484464.5	ACP1	control	treat	ACP1	protein_coding	processed_transcript	208.188	192.797	223.579	5.08947	10.4852	0.213695	NA	21.9872	9.61017	34.3641	1.31736	8.28245	1.83719	NA	0.100283	0.0496667	0.1509	0.101233	0.00266853	0.00266853	NA
isoComp_00002220	geneComp_00000320	ENST00000368474.9	ADAR	control	treat	ADAR	protein_coding	protein_coding	150.132	105.49	194.775	7.95254	12.9933	0.884639	NA	51.8933	26.9541	76.8326	3.16462	10.8876	1.51087	NA	0.322217	0.2538	0.390633	0.136833	0.0198975	0.00329195	FALSE
isoComp_00003423	geneComp_00000520	ENST00000397388.7	AJUBA	control	treat	AJUBA	protein_coding	protein_coding	35.3014	29.2088	41.394	0.516175	0.866365	0.502873	NA	6.31862	2.8378	9.79944	0.278512	1.14358	1.78432	NA	0.16775	0.0974333	0.238067	0.140633	0.0458943	0.00359555	FALSE
isoComp_00006323	geneComp_00000957	ENST00000249066.10	APOL2	control	treat	APOL2	protein_coding	protein_coding	87.2788	41.135	133.423	2.04604	23.1395	1.69732	NA	7.00297	6.78138	7.22457	0.876842	0.573158	0.0912038	NA	0.11315	0.166767	0.0595333	-0.107233	0.0478297	0.0478297	FALSE
isoComp_00007615	geneComp_00001149	ENST00000392335.6	ARMC6	control	treat	ARMC6	protein_coding	protein_coding	51.9676	56.6771	47.2581	1.11661	2.39287	-0.262153	NA	23.7444	29.5374	17.9515	1.09325	0.851029	-0.718122	NA	0.450417	0.5208	0.380033	-0.140767	0.0223227	0.0178202	FALSE
isoComp_00009872	geneComp_00001460	ENST00000336783.9	ATXN2L	control	treat	ATXN2L	protein_coding	protein_coding	76.5331	57.4082	95.658	4.48392	3.78213	0.736528	NA	15.9574	15.4945	16.4202	0.714025	1.04606	0.0836577	NA	0.221517	0.2717	0.171333	-0.100367	0.00514428	0.00514428	FALSE
isoComp_00010979	geneComp_00001630	ENST00000307677.5	BCL2L1	control	treat	BCL2L1	protein_coding	protein_coding	47.1096	36.3355	57.8837	1.21784	5.11629	0.671627	NA	14.4896	7.93203	21.0471	0.79636	2.81319	1.40673	NA	0.28905	0.217733	0.360367	0.142633	0.00296045	0.00296045	FALSE
isoComp_00011851	geneComp_00001802	ENST00000569669.6	1	control	treat	1	protein_coding	protein_coding	76.4408	83.6456	69.236	4.5939	1.46865	-0.272732	NA	59.875	72.4516	47.2983	4.07394	2.45991	-0.615123	NA	0.774317	0.866033	0.6826	-0.183433	4.73e-16	4.73e-16	FALSE
isoComp_00013246	geneComp_00002063	ENST00000368521.10	C1orf43	control	treat	C1orf43	protein_coding	protein_coding	391.175	360.937	421.413	2.12564	14.6741	0.22348	NA	178.77	145.432	212.107	2.50649	6.75797	0.544411	NA	0.453167	0.4029	0.503433	0.100533	3.57e-06	3.57e-06	FALSE
isoComp_00014931	geneComp_00002379	ENST00000673097.2	CARD16	control	treat	CARD16	protein_coding	protein_coding	38.4193	33.5061	43.3326	3.32877	0.267925	0.370932	NA	17.3423	20.7195	13.9651	4.60428	1.18801	-0.568824	NA	0.462717	0.602833	0.3226	-0.280233	0.0277849	0.0277849	FALSE
isoComp_00017730	geneComp_00002826	ENST00000356221.8	CDC16	control	treat	CDC16	protein_coding	protein_coding	48.9319	49.4554	48.4083	0.966786	1.38729	-0.0308672	NA	31.5486	34.4841	28.6131	0.893264	0.432487	-0.269166	NA	0.6446	0.6976	0.5916	-0.106	0.000226237	0.000226237	FALSE
isoComp_00017731	geneComp_00002826	ENST00000360383.7	CDC16	control	treat	CDC16	protein_coding	protein_coding	48.9319	49.4554	48.4083	0.966786	1.38729	-0.0308672	NA	6.27779	3.45791	9.09766	0.917085	0.572399	1.39302	NA	0.128567	0.0693	0.187833	0.118533	0.0127108	0.000226237	FALSE
isoComp_00022787	geneComp_00003668	ENST00000274458.9	COMMD10	control	treat	COMMD10	protein_coding	protein_coding	11.1954	10.9386	11.4521	0.551421	0.704143	0.0661162	NA	5.20421	9.39092	1.0175	0.66708	0.020067	-3.19366	NA	0.4739	0.858367	0.0894333	-0.768933	1.62e-54	1.62e-54	FALSE
isoComp_00022793	geneComp_00003668	ENST00000632434.1	COMMD10	control	treat	COMMD10	protein_coding	protein_coding	11.1954	10.9386	11.4521	0.551421	0.704143	0.0661162	NA	4.19034	0.0126985	8.36798	0.0110931	0.417549	8.52786	NA	0.367583	0.00126667	0.7339	0.732633	9.14e-49	1.62e-54	FALSE
isoComp_00022844	geneComp_00003673	ENST00000450361.2	COMMD5	control	treat	COMMD5	protein_coding	protein_coding	62.2175	58.6207	65.8143	2.0027	1.24964	0.166963	NA	13.1093	8.56034	17.6583	0.636532	1.10459	1.04374	NA	0.206783	0.1457	0.267867	0.122167	0.00120658	0.00120658	FALSE
isoComp_00023143	geneComp_00003705	ENST00000433805.6	COQ10A	control	treat	COQ10A	protein_coding	protein_coding	30.222	28.9446	31.4995	0.446949	2.01335	0.121993	NA	12.9862	14.5565	11.416	0.719341	1.39037	-0.350344	NA	0.4315	0.502433	0.360567	-0.141867	0.0383095	0.0383095	FALSE
isoComp_00023396	geneComp_00003734	ENST00000497381.1	COX15	control	treat	COX15	protein_coding	retained_intron	24.0171	22.8811	25.1531	0.780812	1.9684	0.136522	NA	6.41715	3.19552	9.63878	0.906279	1.8135	1.58979	NA	0.2573	0.1375	0.3771	0.2396	0.0121804	0.0121804	NA
isoComp_00025183	geneComp_00004018	ENST00000481674.1	CTNNBL1	control	treat	CTNNBL1	protein_coding	processed_transcript	41.3545	36.4367	46.2723	2.51064	3.24196	0.344672	NA	4.07164	0.536945	7.60634	0.329149	0.911264	3.79963	NA	0.0920333	0.0159333	0.168133	0.1522	0.0138934	0.0138934	NA
isoComp_00027478	geneComp_00004336	ENST00000552740.5	DDIT3	control	treat	DDIT3	protein_coding	protein_coding	77.727	20.6805	134.774	1.31168	25.2639	2.70361	NA	6.55975	3.78539	9.33412	0.476732	1.19941	1.29981	NA	0.127467	0.1833	0.0716333	-0.111667	0.00567838	0.00567838	FALSE
isoComp_00034193	geneComp_00005334	ENST00000253457.8	EMC8	control	treat	EMC8	protein_coding	protein_coding	44.8084	48.0547	41.5622	1.86115	2.23646	-0.209359	NA	34.2664	34.3672	34.1655	1.01662	0.858949	-0.00849058	NA	0.7704	0.716267	0.824533	0.108267	0.00240401	0.00240401	FALSE
isoComp_00034655	geneComp_00005447	ENST00000527703.2	ENSG00000183889	control	treat	ENSG00000183889	protein_coding	protein_coding	41.0218	34.0906	47.953	1.34382	4.80583	0.492125	NA	13.0531	14.5909	11.5152	1.20497	2.22454	-0.341268	NA	0.33545	0.431633	0.239267	-0.192367	0.0157411	0.0157411	FALSE
isoComp_00047207	geneComp_00014241	ENST00000275418.13	ESYT2	control	treat	ESYT2	protein_coding	protein_coding	51.0283	54.0469	48.0097	1.20011	0.268383	-0.170851	NA	29.7393	35.1289	24.3498	0.443439	0.544067	-0.528568	NA	0.5788	0.6505	0.5071	-0.1434	0.00186986	0.00186986	FALSE
isoComp_00047373	geneComp_00014261	ENST00000319349.10	ETV4	control	treat	ETV4	protein_coding	protein_coding	25.0865	14.2978	35.8751	0.715108	2.78343	1.32659	NA	9.1178	2.06768	16.1679	0.960752	1.39227	2.96098	NA	0.295433	0.1392	0.451667	0.312467	0.010921	0.010921	FALSE
isoComp_00053264	geneComp_00015325	ENST00000687189.1	GAS5	control	treat	GAS5	lncRNA	lncRNA	392.235	257.07	527.401	13.7217	43.7122	1.03671	NA	109.37	46.7639	171.976	2.68958	23.4291	1.87852	NA	0.252467	0.181933	0.323	0.141067	1.99e-05	1.99e-05	NA
isoComp_00053408	geneComp_00015347	ENST00000507592.5	GATB	control	treat	GATB	protein_coding	processed_transcript	22.09	26.4289	17.7512	1.99487	0.680118	-0.573931	NA	3.1543	5.3568	0.951802	0.159967	0.0409776	-2.48025	NA	0.128917	0.204067	0.0537667	-0.1503	0.000245767	0.000245767	NA
isoComp_00054339	geneComp_00015499	ENST00000393033.9	GIPC1	control	treat	GIPC1	protein_coding	protein_coding	122.655	119.432	125.879	0.994068	5.86551	0.0758519	NA	63.8148	55.4659	72.1636	2.08466	4.52032	0.379611	NA	0.518417	0.464233	0.5726	0.108367	0.0138934	0.0138934	FALSE
isoComp_00055085	geneComp_00015621	ENST00000437146.1	GNB1	control	treat	GNB1	protein_coding	protein_coding	100.522	102.678	98.3655	2.57669	1.43286	-0.0618948	NA	8.83679	14.2943	3.37924	3.33981	0.296449	-2.07742	NA	0.0861	0.137933	0.0342667	-0.103667	0.00191044	0.00191044	FALSE
isoComp_00057220	geneComp_00016004	ENST00000307114.11	GTPBP2	control	treat	GTPBP2	protein_coding	protein_coding	77.5096	42.7302	112.289	0.40628	12.0774	1.39368	NA	18.6085	0.00253019	37.2145	0.00126607	6.80364	11.5366	NA	0.16285	6.67e-05	0.325633	0.325567	1.14e-65	1.14e-65	FALSE
isoComp_00057221	geneComp_00016004	ENST00000307126.10	GTPBP2	control	treat	GTPBP2	protein_coding	protein_coding	77.5096	42.7302	112.289	0.40628	12.0774	1.39368	NA	37.5569	26.7103	48.4034	0.519583	4.92891	0.857468	NA	0.528417	0.6252	0.431633	-0.193567	4.58e-08	1.14e-65	FALSE
isoComp_00057227	geneComp_00016004	ENST00000476510.5	GTPBP2	control	treat	GTPBP2	protein_coding	processed_transcript	77.5096	42.7302	112.289	0.40628	12.0774	1.39368	NA	4.55722	6.23877	2.87567	0.430775	0.951567	-1.11467	NA	0.087	0.145867	0.0281333	-0.117733	0.003561	1.14e-65	NA
isoComp_00061388	geneComp_00016835	ENST00000381344.8	IDI1	control	treat	IDI1	protein_coding	protein_coding	112.021	93.2156	130.826	4.35283	2.71977	0.488959	NA	36.1118	35.8797	36.3439	1.26955	0.615356	0.0185384	NA	0.331867	0.3856	0.278133	-0.107467	0.00907329	4.55e-05	FALSE
isoComp_00061393	geneComp_00016835	ENST00000695775.1	IDI1	control	treat	IDI1	protein_coding	protein_coding	112.021	93.2156	130.826	4.35283	2.71977	0.488959	NA	56.9839	40.4578	73.51	2.56055	0.554019	0.861362	NA	0.497833	0.433433	0.562233	0.1288	4.55e-05	4.55e-05	FALSE
isoComp_00063555	geneComp_00017196	ENST00000268182.10	IQGAP1	control	treat	IQGAP1	protein_coding	protein_coding	111.434	117.211	105.657	8.43239	5.01965	-0.149703	NA	78.1553	75.9168	80.3939	3.79767	2.99156	0.0826556	NA	0.705667	0.649733	0.7616	0.111867	3.36e-05	3.36e-05	FALSE
isoComp_00072616	geneComp_00019442	ENST00000677389.1	LMNA	control	treat	LMNA	protein_coding	protein_coding	474.872	488.526	461.219	10.7938	10.6512	-0.0829824	NA	270.666	309.193	232.14	8.2878	10.7877	-0.413497	NA	0.5679	0.632833	0.502967	-0.129867	2.66e-07	2.66e-07	FALSE
isoComp_00074951	geneComp_00019868	ENST00000589295.5	MAP2K6	control	treat	MAP2K6	protein_coding	protein_coding	35.246	34.2359	36.2561	1.05586	4.10491	0.082692	NA	3.25729	1.14971	5.36487	0.261658	1.45919	2.21246	NA	0.0889833	0.0333	0.144667	0.111367	0.0164124	0.000242913	FALSE
isoComp_00074952	geneComp_00019868	ENST00000589647.5	MAP2K6	control	treat	MAP2K6	protein_coding	protein_coding	35.246	34.2359	36.2561	1.05586	4.10491	0.082692	NA	15.3299	10.2689	20.3909	2.38996	3.19535	0.98895	NA	0.4268	0.296333	0.557267	0.260933	0.0484615	0.000242913	FALSE
isoComp_00074956	geneComp_00019868	ENST00000613873.4	MAP2K6	control	treat	MAP2K6	protein_coding	protein_coding	35.246	34.2359	36.2561	1.05586	4.10491	0.082692	NA	9.09488	13.609	4.58073	0.941727	0.794739	-1.56883	NA	0.266367	0.399867	0.132867	-0.267	0.000242913	0.000242913	FALSE
isoComp_00076140	geneComp_00020024	ENST00000264036.6	MCAM	control	treat	MCAM	protein_coding	protein_coding	148.64	170.407	126.874	10.2173	5.01415	-0.425561	NA	94.716	96.5566	92.8753	2.55658	2.97915	-0.0560746	NA	0.65105	0.569133	0.732967	0.163833	0.000525432	0.000525432	FALSE
isoComp_00076141	geneComp_00020024	ENST00000524940.5	MCAM	control	treat	MCAM	protein_coding	processed_transcript	148.64	170.407	126.874	10.2173	5.01415	-0.425561	NA	38.3949	54.817	21.9728	5.79268	3.72534	-1.31851	NA	0.245917	0.319833	0.172	-0.147833	0.00174402	0.000525432	NA
isoComp_00077184	geneComp_00020159	ENST00000296350.10	MELTF	control	treat	MELTF	protein_coding	protein_coding	20.5104	22.9042	18.1166	1.47519	0.913092	-0.338134	NA	9.37426	9.16262	9.58589	0.39664	0.456752	0.0650838	NA	0.467383	0.4024	0.532367	0.129967	0.00907329	0.00907329	FALSE
isoComp_00077185	geneComp_00020159	ENST00000296351.8	MELTF	control	treat	MELTF	protein_coding	protein_coding	20.5104	22.9042	18.1166	1.47519	0.913092	-0.338134	NA	5.65674	7.80802	3.50545	0.159661	0.454952	-1.15309	NA	0.2683	0.343033	0.193567	-0.149467	0.0331037	0.00907329	FALSE
isoComp_00079822	geneComp_00020732	ENST00000174618.5	MNT	control	treat	MNT	protein_coding	protein_coding	22.4659	21.6644	23.2674	0.290134	0.4404	0.102937	NA	9.79764	7.69867	11.8966	0.229904	0.666795	0.627209	NA	0.433683	0.3556	0.511767	0.156167	0.0114181	0.0114181	FALSE
isoComp_00080560	geneComp_00020853	ENST00000409374.5	MRPL19	control	treat	MRPL19	protein_coding	protein_coding	72.0085	81.4642	62.5528	3.66029	3.20329	-0.381038	NA	52.1952	55.1046	49.2858	2.04637	1.2504	-0.160969	NA	0.7335	0.676933	0.790067	0.113133	0.00116877	0.00116877	FALSE
isoComp_00080774	geneComp_00020890	ENST00000279242.7	MRPL49	control	treat	MRPL49	protein_coding	protein_coding	46.8168	45.5475	48.0861	2.38136	0.585377	0.0782307	NA	37.5335	33.4987	41.5683	1.52557	1.22217	0.311292	NA	0.801917	0.739333	0.8645	0.125167	0.0127108	0.0127108	FALSE
isoComp_00084597	geneComp_00021488	ENST00000417494.5	NCOA7	control	treat	NCOA7	protein_coding	protein_coding	31.4067	24.3993	38.4141	1.68183	5.1875	0.654579	NA	3.49215	4.81995	2.16434	1.20972	0.618449	-1.15143	NA	0.124467	0.1935	0.0554333	-0.138067	0.0397735	0.0397735	FALSE
isoComp_00085433	geneComp_00021585	ENST00000337132.10	NECAP2	control	treat	NECAP2	protein_coding	protein_coding	25.6936	20.6871	30.7001	0.677299	2.63746	0.569286	NA	20.5154	15.0457	25.985	0.0971723	2.14491	0.78793	NA	0.78805	0.729067	0.847033	0.117967	0.000160325	0.000160325	FALSE
isoComp_00085436	geneComp_00021585	ENST00000486390.1	NECAP2	control	treat	NECAP2	protein_coding	processed_transcript	25.6936	20.6871	30.7001	0.677299	2.63746	0.569286	NA	3.57428	4.31358	2.83498	0.421721	0.324355	-0.603807	NA	0.149833	0.207667	0.092	-0.115667	0.0451255	0.000160325	NA
isoComp_00088527	geneComp_00022062	ENST00000610140.7	NT5C3A	control	treat	NT5C3A	protein_coding	protein_coding	48.8765	30.5085	67.2444	2.41107	10.0645	1.13995	NA	20.8409	17.1448	24.5371	0.939445	2.1598	0.516934	NA	0.467783	0.564	0.371567	-0.192433	0.0383095	0.000425919	FALSE
isoComp_00088528	geneComp_00022062	ENST00000643244.1	NT5C3A	control	treat	NT5C3A	protein_coding	protein_coding	48.8765	30.5085	67.2444	2.41107	10.0645	1.13995	NA	12.7922	3.76977	21.8147	0.769174	5.84077	2.52959	NA	0.218667	0.124467	0.312867	0.1884	0.000425919	0.000425919	FALSE
isoComp_00089533	geneComp_00022204	ENST00000228928.12	OAS3	control	treat	OAS3	protein_coding	protein_coding	94.061	26.0988	162.023	2.56881	26.6104	2.63368	NA	57.9021	12.5745	103.23	1.46516	18.8086	3.03627	NA	0.55645	0.480033	0.632867	0.152833	0.000105377	0.000105377	FALSE
isoComp_00096259	geneComp_00023381	ENST00000339082.7	PLAUR	control	treat	PLAUR	protein_coding	protein_coding	77.55	25.8795	129.22	0.947418	29.4651	2.31951	NA	8.61312	5.962	11.2642	0.559927	1.31858	0.916744	NA	0.16135	0.229467	0.0932333	-0.136233	0.00120392	0.000263513	FALSE
isoComp_00096260	geneComp_00023381	ENST00000340093.8	PLAUR	control	treat	PLAUR	protein_coding	protein_coding	77.55	25.8795	129.22	0.947418	29.4651	2.31951	NA	56.4412	14.7827	98.0997	0.522655	23.8886	2.72951	NA	0.662733	0.5728	0.752667	0.179867	0.000263513	0.000263513	FALSE
isoComp_00097198	geneComp_00023516	ENST00000268261.9	PMM2	control	treat	PMM2	protein_coding	protein_coding	97.9928	96.5583	99.4274	2.06027	0.897751	0.0422389	NA	64.7038	69.4182	59.9894	2.17034	0.377244	-0.210573	NA	0.6611	0.7188	0.6034	-0.1154	2.58e-05	2.58e-05	FALSE
isoComp_00097199	geneComp_00023516	ENST00000562025.1	PMM2	control	treat	PMM2	protein_coding	processed_transcript	97.9928	96.5583	99.4274	2.06027	0.897751	0.0422389	NA	21.3122	15.4617	27.1627	1.03275	1.41289	0.812528	NA	0.216567	0.160133	0.273	0.112867	0.000814109	2.58e-05	NA
isoComp_00097449	geneComp_00023539	ENST00000248451.7	PNKD	control	treat	PNKD	protein_coding	protein_coding	136.225	145.552	126.897	4.84163	3.20981	-0.197862	NA	104.333	118.849	89.818	4.51036	2.78306	-0.404015	NA	0.762017	0.816333	0.7077	-0.108633	4.53e-07	4.53e-07	FALSE
isoComp_00097450	geneComp_00023539	ENST00000258362.7	PNKD	control	treat	PNKD	protein_coding	protein_coding	136.225	145.552	126.897	4.84163	3.20981	-0.197862	NA	26.6507	21.56	31.7415	0.277766	1.2845	0.557798	NA	0.199467	0.148333	0.2506	0.102267	8.09e-05	4.53e-07	FALSE
isoComp_00098800	geneComp_00023717	ENST00000602783.1	PPFIA3	control	treat	PPFIA3	protein_coding	retained_intron	24.6872	20.3185	29.0559	0.288394	0.424737	0.515824	NA	6.2336	7.05647	5.41072	0.509841	0.678604	-0.382505	NA	0.266733	0.347233	0.186233	-0.161	0.0230534	0.0230534	NA
isoComp_00101598	geneComp_00024158	ENST00000358514.9	PSMB10	control	treat	PSMB10	protein_coding	protein_coding	46.355	37.1746	55.5353	3.84729	4.76864	0.578961	NA	39.3932	27.4645	51.3219	1.62337	5.20929	0.901761	NA	0.837167	0.752933	0.9214	0.168467	0.0263436	0.0263436	FALSE
isoComp_00101684	geneComp_00024172	ENST00000619920.4	PSMC3	control	treat	PSMC3	protein_coding	protein_coding	242.781	259.711	225.851	4.48465	8.11308	-0.201529	NA	83.8759	109.743	58.0084	8.64858	4.21454	-0.919683	NA	0.34025	0.423633	0.256867	-0.166767	0.0042423	0.0042423	FALSE
isoComp_00101947	geneComp_00024203	ENST00000567439.5	PSME3IP1	control	treat	PSME3IP1	protein_coding	protein_coding	86.3348	85.8719	86.7977	2.97219	2.73283	0.0154683	NA	12.3827	18.0275	6.73792	3.2926	0.693974	-1.41848	NA	0.142967	0.2081	0.0778333	-0.130267	0.00439165	0.00439165	FALSE
isoComp_00102033	geneComp_00024216	ENST00000437355.6	PSPH	control	treat	PSPH	protein_coding	nonsense_mediated_decay	56.7002	35.1571	78.2434	1.39585	3.5195	1.15393	NA	20.0549	15.0016	25.1081	0.163155	1.87595	0.742647	NA	0.373883	0.427633	0.320133	-0.1075	0.0221247	0.0221247	TRUE
isoComp_00107315	geneComp_00025021	ENST00000312499.6	RMI2	control	treat	RMI2	protein_coding	protein_coding	20.2695	16.781	23.7579	1.3549	1.55431	0.501327	NA	16.4344	14.9383	17.9305	1.17742	0.991984	0.263235	NA	0.8232	0.890467	0.755933	-0.134533	0.000422795	0.000422795	FALSE
isoComp_00107317	geneComp_00025021	ENST00000572992.1	RMI2	control	treat	RMI2	protein_coding	processed_transcript	20.2695	16.781	23.7579	1.3549	1.55431	0.501327	NA	3.28424	1.30664	5.26184	0.101628	0.860192	2.00144	NA	0.149083	0.0797	0.218467	0.138767	0.0409448	0.000422795	NA
isoComp_00114999	geneComp_00027060	ENST00000328923.8	SHMT2	control	treat	SHMT2	protein_coding	protein_coding	335.542	214.186	456.899	8.55486	14.4514	1.09298	NA	178.751	141.818	215.684	7.13668	11.661	0.604845	NA	0.566583	0.6618	0.471367	-0.190433	2.09e-11	2.09e-11	FALSE
isoComp_00115000	geneComp_00027060	ENST00000414700.7	SHMT2	control	treat	SHMT2	protein_coding	protein_coding	335.542	214.186	456.899	8.55486	14.4514	1.09298	NA	92.3072	38.6949	145.92	0.733977	7.6008	1.91468	NA	0.250233	0.181467	0.319	0.137533	8.98e-10	2.09e-11	FALSE
isoComp_00117263	geneComp_00027420	ENST00000383598.6	SLC41A3	control	treat	SLC41A3	protein_coding	protein_coding	19.9003	23.2411	16.5594	1.58196	1.01046	-0.48878	NA	10.6122	13.7136	7.51068	0.432056	1.04543	-0.867729	NA	0.5226	0.594933	0.450267	-0.144667	0.0304472	0.0304472	FALSE
isoComp_00117651	geneComp_00027484	ENST00000622186.5	SLC6A6	control	treat	SLC6A6	protein_coding	protein_coding	43.6826	31.0487	56.3164	3.48422	1.00223	0.858813	NA	26.8312	13.6679	39.9945	1.27148	2.18663	1.54831	NA	0.5806	0.450567	0.710633	0.260067	2.71e-05	2.71e-05	FALSE
isoComp_00117653	geneComp_00027484	ENST00000649500.1	SLC6A6	control	treat	SLC6A6	protein_coding	nonsense_mediated_decay	43.6826	31.0487	56.3164	3.48422	1.00223	0.858813	NA	5.47624	8.07818	2.8743	0.760252	1.23869	-1.4876	NA	0.156	0.2614	0.0506	-0.2108	0.000804994	2.71e-05	TRUE
isoComp_00119000	geneComp_00027707	ENST00000421710.5	SNAPC3	control	treat	SNAPC3	protein_coding	protein_coding	18.3511	21.1025	15.5996	0.886822	0.293889	-0.435661	NA	3.66571	5.88867	1.44275	1.03809	0.168892	-2.0216	NA	0.184167	0.276167	0.0921667	-0.184	0.0226339	0.0226339	FALSE
isoComp_00121898	geneComp_00028236	ENST00000357311.7	SRPK2	control	treat	SRPK2	protein_coding	protein_coding	35.2482	31.3634	39.1331	0.62694	3.44553	0.319214	NA	8.13813	4.46395	11.8123	0.739348	1.20341	1.40189	NA	0.221433	0.141733	0.301133	0.1594	0.0117659	0.000515376	FALSE
isoComp_00124213	geneComp_00028559	ENST00000689035.1	SUN2	control	treat	SUN2	protein_coding	protein_coding	52.1065	49.8076	54.4055	2.53583	2.38253	0.127361	NA	21.3867	24.792	17.9813	0.523359	0.95368	-0.463157	NA	0.417167	0.501333	0.333	-0.168333	0.0240984	0.00919528	FALSE
isoComp_00124892	geneComp_00028686	ENST00000369001.5	TACC2	control	treat	TACC2	protein_coding	protein_coding	44.3765	42.5357	46.2173	2.70019	4.0375	0.119731	NA	8.69541	5.63331	11.7575	1.11802	0.841756	1.0602	NA	0.193733	0.130233	0.257233	0.127	0.0326876	0.0326876	FALSE
isoComp_00129107	geneComp_00029353	ENST00000452789.6	TMEM134	control	treat	TMEM134	protein_coding	retained_intron	36.5267	36.0058	37.0476	3.87728	5.56874	0.0411396	NA	7.29286	10.6444	3.94137	1.50037	0.254812	-1.43102	NA	0.208083	0.302567	0.1136	-0.188967	0.0192183	0.0192183	NA
isoComp_00129622	geneComp_00029437	ENST00000566848.5	TMEM219	control	treat	TMEM219	protein_coding	protein_coding	95.0627	74.6718	115.454	4.40844	7.97629	0.628612	NA	21.5885	8.73737	34.4397	0.475584	6.41363	1.97757	NA	0.2057	0.117967	0.293433	0.175467	0.000216208	0.000216208	FALSE
isoComp_00129758	geneComp_00029461	ENST00000341567.8	TMEM248	control	treat	TMEM248	protein_coding	protein_coding	66.0678	62.9746	69.1609	1.94139	1.43919	0.135165	NA	31.1817	33.791	28.5724	0.93661	1.1899	-0.241939	NA	0.475133	0.5374	0.412867	-0.124533	0.0243295	0.0243295	FALSE
isoComp_00132412	geneComp_00029915	ENST00000254816.6	TRIM47	control	treat	TRIM47	protein_coding	protein_coding	41.9554	37.1178	46.793	1.34566	1.69093	0.3341	NA	32.2845	26.168	38.401	0.703926	0.217417	0.553161	NA	0.764067	0.705667	0.822467	0.1168	0.0226339	0.0226339	FALSE
isoComp_00133122	geneComp_00030020	ENST00000372397.6	TSC22D3	control	treat	TSC22D3	protein_coding	protein_coding	28.7515	28.1144	29.3886	0.421975	1.19165	0.063927	NA	14.6921	11.6285	17.7557	0.356831	0.983412	0.61019	NA	0.509017	0.4141	0.603933	0.189833	0.0116812	0.0116812	FALSE
isoComp_00136421	geneComp_00030557	ENST00000215794.8	USP18	control	treat	USP18	protein_coding	protein_coding	72.0436	11.317	132.77	0.405741	28.9305	3.5512	NA	58.7177	6.85834	110.577	0.748272	24.2647	4.00908	NA	0.718233	0.604333	0.832133	0.2278	6.97e-06	6.97e-06	FALSE
isoComp_00136422	geneComp_00030557	ENST00000699060.1	USP18	control	treat	USP18	protein_coding	protein_coding	72.0436	11.317	132.77	0.405741	28.9305	3.5512	NA	11.7682	4.16995	19.3665	0.582747	3.3611	2.21275	NA	0.259467	0.369267	0.149667	-0.2196	0.000814109	6.97e-06	FALSE
isoComp_00138112	geneComp_00030821	ENST00000358655.8	WARS1	control	treat	WARS1	protein_coding	protein_coding	454.947	125.1	784.794	3.56729	144.86	2.64913	NA	89.2061	47.5159	130.896	4.81815	13.0327	1.46175	NA	0.2767	0.3799	0.1735	-0.2064	5.19e-08	5.19e-08	FALSE
isoComp_00138113	geneComp_00030821	ENST00000392882.7	WARS1	control	treat	WARS1	protein_coding	protein_coding	454.947	125.1	784.794	3.56729	144.86	2.64913	NA	164.636	16.654	312.619	1.76426	84.589	4.22964	NA	0.258133	0.133333	0.382933	0.2496	1.41e-07	5.19e-08	FALSE
isoComp_00138143	geneComp_00030821	ENST00000557239.5	WARS1	control	treat	WARS1	protein_coding	processed_transcript	454.947	125.1	784.794	3.56729	144.86	2.64913	NA	29.6867	20.3757	38.9978	3.18038	1.5338	0.936207	NA	0.107517	0.161967	0.0530667	-0.1089	1.3e-05	5.19e-08	NA
isoComp_00138251	geneComp_00030840	ENST00000623400.4	WASHC2C	control	treat	WASHC2C	protein_coding	protein_coding	32.4514	27.7929	37.11	1.43831	1.38207	0.41696	NA	22.2885	17.164	27.413	0.594594	1.30043	0.675164	NA	0.67845	0.618733	0.738167	0.119433	0.000105377	0.000105377	FALSE
isoComp_00140645	geneComp_00031216	ENST00000242351.10	ZC3HAV1	control	treat	ZC3HAV1	protein_coding	protein_coding	103.298	36.745	169.85	0.527957	32.8729	2.20833	NA	24.1593	15.1231	33.1955	0.509754	4.92984	1.13371	NA	0.305683	0.411333	0.200033	-0.2113	2.19e-08	2.46e-10	FALSE
isoComp_00140648	geneComp_00031216	ENST00000471652.1	ZC3HAV1	control	treat	ZC3HAV1	protein_coding	protein_coding	103.298	36.745	169.85	0.527957	32.8729	2.20833	NA	73.6562	18.4372	128.875	1.32738	27.1987	2.80461	NA	0.627133	0.501533	0.752733	0.2512	2.46e-10	2.46e-10	FALSE
isoComp_00141000	geneComp_00031266	ENST00000519523.5	ZFAND1	control	treat	ZFAND1	protein_coding	protein_coding	30.0264	25.2096	34.8433	1.14698	2.91149	0.46675	NA	5.22779	6.83072	3.62486	0.800316	0.514377	-0.912249	NA	0.188083	0.271467	0.1047	-0.166767	0.010921	0.010921	FALSE
